# Supplementary material for: Multicentric Reticulohistiocytosis Exhibiting Positive HLA-B*07 and HLA-B*08: A Case Report
Source: Medicina (Kaunas). 2020 Sep 8;56(9):456. doi: 10.3390/medicina56090456 (PMC7560105; doi:10.3390/medicina56090456)
Supplement: Supplementary file 1 [file medicina-56-00456-s001.zip]

Archive with 1 entries (1 files):
- Video S1 Endoscopy.mp4
